# Supplementary material for: The Urinary Proteome Differs with the Presence and Type of Breast Cancer
Source: J Proteome Res. 2025 Nov 3;24(12):5932–47. doi: 10.1021/acs.jproteome.5c00229 (PMC12687361; doi:10.1021/acs.jproteome.5c00229)
Supplement: Supplementary file 1 [file pr5c00229_si_001.csv]

Table S1: Patient Clinical Data
Patient 1	Sample Designatiob	Age	Height	Weight	BMI	Diagnosis	Medical History	Drug History	Symptoms	Mammogram	Ultrasound	Biopsy	Cytology	Histology	Final diagnosis		Surgeries		Smoking History	Ave no. cigs/day	No. of years smoked to date	Occupation	History of breast disease?	Past History of cancer?	Family History of Cancer?
003YGC	BC	47	1.63	85	31.992	Breast cancer	NIL Relevant	NIL Regular	Breast lump - right breast 7/7				Malignant lesion and indeterminate lymph node in left axilla	Taken from lymph node and care biopsy right breast		NA	Right simple mastectomy, sentinel node biopsy, OSNA +/- axillary node clearance. TCI 01/12/2022		Current	15	30	Finance manager	NIL	NIL	Mother - breast cancer
005YGC	BC	87	NA	71.9	0.000	Breast cancer	Basal cell carcinoma to face (2018), Pulmanary embolism , Hysterectomy, Bladder Surgery, Total Hip Replacement (2017), HyperteNAion	Bisoprolol, Apixaban, Spironolactone, Furosemide, Adcal-D3	Large/hard change in right nipple				NA	NA	NA	NA	For central wide local excision on the right with palpable wide local excision on the left, +/- bilateral sentinel node biopsy		Never	NA	NA	Retired	NIL	Basal cell carcinoma - nose - Radiotherapy	NIL
010YGC	BC	79	NA	NA	0.000	Breast cancer	Ontocytoma, Basal cell carcinoma, Benign neoplasm kidney, Hyperlipidaemia, Osteoathritis, IBS	Omeprazole xBD 20mg, Trimethoprim (11/3/22-7/7/22), Paracetamol	Breast Breast lump 1/52 Left				NA	Grade 3 - poorly differentiated			TCI - Left wide local excision sentinel lymph node biopsy +/-, radiotherapy post-operatively +/-, chemotherapy with herceptin		Ex	NIL	NIL	Retired	NIL	Benign neoplasm kidney, Basal cell carcinoma	Mother - died aged 49 ?? Cancer, 2 soNA have cancer
014YGC	BC	76	1.65	63.5	23.324	Breast cancer	Asthma, HyperteNAion, Osteoarthritis, Chronic fatigue syndrome, CHECK again	Inhalers, Felodipine, Amitriptyline	Blood discharge from right nipple breast				NA	Grade 2 IDC, Triple negative		NA	TCI +/- Chemotherapy and radiotherapy		Never	NA	NA	Retired. Previouly worked with special needs children	NIL	NIL	Twin sister had breast cancer
029YGC	BC	73	1.68	60	21.259	Breast cancer	Diverticulitis, Menopause, Depression, Chronic rhinitis	Zopiclone, Adcal D3, Fluoxetine	Breast Breast lump				Lymph node right breast SNB1 negative for metastatic malignant. Lymph node SNB2 (right breast) negative for metastatic malignancy	NA	Right, malignant neoplasm of upper-inner quadrant of female breast (UIQ U POST Pt2 Pno, MO)	Pt2 No	Yes		Never	NA	NA	Retired	No	No	Grandmother-Breast cancer
044YGC	BC	55	1.64	128	47.591	Breast cancer	Caesarian (C-section) x2, Collapsed L lung, Diabetes type 2, HyperteNAion, Asthma, DVT R leg	Ramipril, Doxazosin, Quarso , Furosemide, Metformin	Breast Breast lump	malignant neoplasm of upper-outer quadrant of female breast			Left axilla - metastatic carcinoma (LC5)	Left breast - Grade III Invasive ductal carcinoma	Malignant neoplasm, Grade IIIA Invasive ductal carcinoma, metastatic	Pt2, Pn2, MO	P2 Left mastectomy and axillary node clearance		Never	NA	NA	Care support	None	No	Brother-cancer lung or kidney (not sure)
045YGC	BC	71	1.52	67	28.999	Breast cancer	Acute cholestasis, migraine, DVT/ HRT (15 years)	Apixaban, Omeprazole	NIL				NA	Biopsy on 12/12/2022. ER Positive (Allred score 3/3 + 5/5 = 8/8), PR Positive (Allred score 3/3 + 5/5 = 8/8)	Malignant neoplasm, Grade III Invasive ductal carcinoma, (right breast)	PT2 pNO (SN)	Surgery		Ex (5 years ago)	NIL	NIL	Retired	None	No	Daughter-Breast cancer
064YGC	BC	64	1.64	95	35.321	Breast cancer	Osteoarthritis	Naproxen, Omeprazole	Breast Breast lump	Multifocal grade 2, Invasive ductal carcinoma			NA	ER positive, HER2 positive	MRI disseminated vertebral metastatic disease. Multifocal grade 2, Invasive ductal carcinoma		Referred to oncology for neo-adjuvant treatment. For review in 6 months for mastectomy and axillary node clearance.		Current	6-10/day	50 years	Nurse - HCSW	Breast abcess 19 years ago	No	Elder sister-Breast canccer
074YGC	BC	75	1.65	61.5	22.590	Breast cancer.	Collapsed lung	NA	Right Breast lump	Invasive ductal carcinoma right breast			Right breast, M5 U5 lesion, Right axilla enlarged lymph nodes A2/A3, No malignant cells seen	NA	Grade 1, invasive ductal carcinoma of right breast. ER+, PR+, HER2-. FNA Rt axilla benign	T2 N0 M0 Stage2a	TC1 Rt palpable WLE + SNB		Never	NA	NA	Retired-Librarian	No	No	Grandmother-Liver cancer
101YGC	BC	92	1.58	62	24.836	Breast cancer	HyperteNAion	Amlodipine, Bisoprolol, Cetirizine, LaNAoprazole, Alendronic acid	Breast Breast lump	Mammography, ultrasound and biopsy			NA	Right breast biopsy - invasive ductal carcinoma, Grade 1 (T2, P2, M1) with low grade DCIS and microcalcification (B5b). Left breast biopsy- Mucinous carcinoma provisional Grade 2 (T2, P3, M1) (B5b)	Bilateral breast cancer, Axillary ultrasound benign	TNM - T1c N0 M0 (Post surgery)	Bilateral mastectomy and SNB	NA	Ex (1970s)	NA	NA	Retired	NIL	NIL	NIL
107YGC	BC	55	1.7	101.6	35.156	Breast cancer	Hypothyroidism, Back problem	Levothyroxine, Amitriptyline, Antihistamines	Breast Breast lump	Mammogram, ultrasound & core biopsy			N/A	A) L breast core biopsy - exteNAively infiltrated by invasive duct carcinoma of breast NAT + probable grade 2 (B5b). Tumour microcalcification present. B) L axilla biospy lymph node - tissue exteNAively replaced by invasive duct carcinoma, NAT similar in morphology to A. Overall appearnace coNAistent with metastatic nodal breast cancer (LB5).	Left grade 2 invasive ductal ca. triple positive axilla FNA metastastic disease	NA	Refer to oncology for neo-adjuvant chemotherapy.	NA	Ex	NA	1	Foster carer	Fibrocystic	NIL	Sister - Melanoma
125YGC	BC	75	1.68	77.6	27.494	DCIS	Malignant Melanoma, Papilary Carcinoma on the right breast, Total Thyroidectomy, Hypoparathyroidism, Essential HyperteNAion.	Levothyroxine, Atenolol, Simvastatin, Adcal, LaNAoprazole.	Breast Breast lump	High Grade Intraductel Carcinoma of Female Breast.			NA	(Staging)	High Grade Intraductel Carcinoma of female breast, up to 6.5cm of HG DCIS right breast.	Hight Grade DCIS withh associated Grade I invasive duct carcinoma. Staging conduct: Complex fibrocystic disease radial scars with multiple invasive duct papillomata, completly exeise. Sentinel Lump node biopsy complited two nodes negative.	Mastectomy with SNB on 20/07/2023		Ex	NA	NA	Retired	No	Yes, Malignant Melanoma.	No
089YGC	BC	51	1.78	72.1	22.756	DCIS	Irregular meNAtrual cycles, Varicose veiNA, Microductomia	NA	Breast Breast lump	Intraductal Carcinoma in sight of breast						PT1a p No HER 2: Equivocal (score 2+)	30-03-2023: Wide Local Excision of breast leasion		Never	NA	NA	Funeral director	NIL	NIL	Mother- Breast Cancer, Sister- Breast Cancer
167YGC	BC	64	1.57	85	34.484	Breast Cancer	Lap Cholecystectomy, Sjogren's syndrome, left leg cellulitis	Furosemide, Omeprazole, Betahistine, Folic acid, Cyanocobalamin, Adcal-D3, Fuldnocortiscore.	Left Breast lump in the breast, Tiredness.	Ultrasound and Mammogram on 19/07/2023. Mammogram: Lobulated malignant mass in the upper outer quadrant left breast. Measures 43x33mm. Ultrasound: auxiliary x2 swiping left breast. Lymph nodes core biopsy. No abnormalities in the right breast			NA	Left breast core biopsies: HER2 DDISH Positive, ER Positive 8/8 (all red score), PR Positive (all red score). Grade II invasive ductal carcinoma. Left Axilla Biopsy - reached hyperplasia. No metastatic score. Grade 3 invasive ductal carcinoma ER/PR+DDISH Positive.	Grade 3 invasive ductal carcinoma, ER/PR+DDHUSH Positive. Neoadjuvant chemotherapy then surgery.	CT Scan- Locally advanced left breast carcinoma. Pathological left axillary adenopathy. No further measurable disease (08/082023).	15/12/2023: Left Mastectomy invasive ductal carcinoma Grade 3 (T3P3M2) 32mm localised. DICIS present- high grade osna negative, ER positive 8/8, PR positive 7/8 , HER2 positive amplified (pt2 N1		Ex	NA	NA	Retired Cashere	No	No	Brother - Bowel Cancer
175YGC	BC	35	1.68	82.2	29.124	Breast Cancer	NIL. Stopped breast feeding 6 months ago.	NA	Right breast Breast lump. Bigger Breast lumpy area right breast for 6 months.	Contrast enhanced mammogram. Ultrasound scan. Core biopsies 25/07/2023				Invasive carcinoma, provisional grade 3. T3 P3 M2. ER+, PR+, HER2-	Lobular carcinama Breast cancer for chemotherapy radiotherapy. Zolidex.		WLE SLNB. 41mm Grade 2 invasive lobular carcinoma with LCIS, no VI, sentinel node negative		Never	NA	NA	Teacher	NIL	NIL	NIL
180YGC	BC	64	1.7	57.2	19.792	Breast Cancer	Anemia, Anxiety	Movicol, Sertaline, Iron, Zepilen	Breast Breast lump	Biopsy, Surgical Histology (31-08-2023)			NA	7 specimeNA calledcted- Specimen C- invasive ductal carecenoma, Grade T2 P3 M1	Grade 2 invasive ductal carcenoma, ER: Positive (all red score 5/5 +3/3=8/8), PR: negative (all score), Her 2: Negative (score) weak to modarate incomplite membrane staining in > 10% of the tumour cells.	TNM staging 8th ed pT1C pNo	Medical excision right brest (31-08-2023)		Never	NA	NA	Retired (HCA)	None	No	Mother - Vaginal Cancer, Father - Bowel Cancer
190YGC	BC	50	1.62	123	46.868	Breast Cancer	Type 2 diabetes	Bedranol, Dapagliflozin, Glucophage SR, Fexofenadine, Trulicity	Breast lump in left breast	Mammogram, Ultrasound, and Biopsies			NA	ER positve- Aldred score 7/8, PRpositive - Aldred score 8/8, Her2 - negative (22/8/2023)	30mm Grade 2 mixed solid papillary carcinoma with duct carcenoma NAT, 20mm Grade 2 invasive duct carcenoma NAT whole tumor size (invasive+situ) up to 90mm. Sentinel lymph node 1/2 TNM: MpT2pNI bother tumours PR positive , ER positive and HER2 negative.	NA	Left Mastectomy and sentinal lymph node biopsy		Ex	Socially 1 pack	2 years	Detention Officer	None	No	Brother - Stomach cancer, Auntie - Ovarian cancer (Mothers side)
192YGC	BC	79	1.55	80.5	33.507	Breast Cancer	Angina, Hypothyroidism, Asthma, Psoriasis	Salbutamol, Levothyroxine, Provastatin, Quar, Alenolol	Breast Breast lump	Mammogram, Ultrasound, and core biopsy			NA	ER positve- Allred score 8/8, PR positive - Allred score 8/8, Her2 - negative	Grade 1 papilla carcinoma pT2 N0. Sentinel node biopsy negative 0/2. ER PR positive HER2 negative. Radiotherapy and hormones.	NA	Mastectomy and sentinel node biopsy for 39mm Grade 1 invasive papilla carcinoma with involved deep margiNA pT2 N0 SLNB 0/2		Never	NA	NA	Retired from sewing factory	NIL	NIL	Sister - had breast cancer
194YGC	BC	35	1.71	104	35.566	Breast Cancer	NIL	NIL	Right breast Breast lump	Yes			NA	Ultrasound and guided biopsy of US/AS lesion of right breast, HER 2 negative.	Grade 3 Invasive Carcinoma right breast ER, PR positive.	Grade 3	19/10/2023: Right Mastectomy and axillary node clearence,		Never	NA	NA	Partime admin Coordinator for long covid servise.	NIL	NIL	Paternal Grandmother-Breast Cancer, Metarnal Grandmother-Breast Cancer.
205YGC	BC	75	1.54	67	28.251	Breast Cancer	ParkiNAon's disease, Oesophageal cancer (18 years ago), Tuberculosis (2000), Replacement of knee joint	Sinemet, Lanzoprazole, Sodium alginate, Paracetamol	Left breast Breast lump, Left breast pain	Biopsy - CBX left breast 23/08/2023			NA	Invasive ductal carcinoma of breast NAT likely Grade 3	Invasive ductal carcinoma of breast NAT (B5b) steroid receptor status ER negative allred score 0, PR negative allred score 0, HER2 negative score 1+ - focal weak incompatible staining membrane	pT2 N0 (OSNA)	Left mastectomy + SNB + OSNA		Never	NA	NA	Retired	NIL	Oesophageal cancer (2005), Oesophagestomy (2005)	NIL
215YGC	BC	60	1.5	72.6	32.267	Breast Cancer	HyperteNAion	Candesartan	Breast Breast lump	Malignant Neoplasm of upper- outer quarter of female breast (UOQ, V8, POST, pTQC1,pN1a, MO) infiltrating acute carcinoma G3 stage IIA, metas. NA			Invasive ductal carcenoma, 7 specimeNA taken	Steroid receptor staus: ER: Positive (all red score 5/5 + 3/3 = 8/8), PR: Negative (all score ?), HER 2: Negative (score ?)	Multifocal grade 3, invasive ductal carcinoma	Grade 3: pT1c, pN1a, MO	19/10/2023: right WLEXC and ANC		Never	NA	NA	Retired	No	No	Mother - Lung cancer, Sister - Ovarian Cancer, Fatherside - Auntie and Cousin - Breast Cancer
218YGC	BC	62	1.65	72.1	26.483	Breast Cancer	Ingestion, Hypothyroidism, Chronic Pelvic Pain	Levothyroxine, Omeprazole, Naproxen	Breast Breast lump	Malignant neoplasm of lower-inner quadrant of female breast, Mucinous Adenocarcinoma G2			Invasive mucinous adenocarcinoma	ER: Positive all red score 5/5 + 3/3 = 8/8, PR: Positve all red score 5/5 + 3/3 = 8/8, HER2: Equivocal (score 2+), DDISH: Negative	Invasive mucinous adenocarcinoma	P2, M2, T3	07/11/2023: Left WLE and sentinel biopsy		Never	NA	NA	Unknown	No	No	Dad-cancer
219YGC	BC	74	1.58	89.5	35.852	Breast Cancer	INAulin Dependent Type 2 diabetic, HyperteNAion, CI/CD stage 4, Gout, Osteoarthritis, Dyspepsia, Aortic Stenosis, Acute Bronchitis.	Dapagliflozin, Cocois ointment, Allopurinol, Gliclazide, Xultophy iNAulin, LaNAoprazole, Atenolol, Spironolactone, Atorvastatin, Doxazosin, Furosemide, Tramadol.	Breast lump left breast	26/9/2023: Mammogram and Ultrasound core biopsy left breast and auxilla. Clinical diagnosis of breast cancer to left breast and axilla.			NA	Grade III invasive ductal carcenoma left breast and auxilla - triple negative.	Breast Cancer triple negative, not for adjuvant chemotherapy due to medical issues. Radiotherapy and bisphosphonates.	CT Stages - no	3/11/2023: Left Mastectomy and Left Axillary level III node clearance. Invasive ductal NAT 40mm (invasive plus in situ 60mm), unifocal grade 3 (T3 P3 M3), vascular invasion possible, intermedirate to high grade DCIS necrosis present. ANC - 10/10. Metastatic nodes TNM8: PT2 N3. Triple negative.		Ex	unknown	50 years	Retired	NIL	NIL	NIL
225YGC	BC	57	1.57	54.1	21.948	Breast Cancer	2017: Sepsis, no cause found, Ulcerative colitis	Stopped HRT 6 weeks ago, Evening Primrose, Omeprrozole	Breast lump in the left breast				NA			NA			Never	NA	NA	Manager Childcare	Benign lumps left breast 25 years ago	No	Mother - Bladder Cancer
226YGC	BC	83	1.68	72.6	25.723	Breast Cancer	Asthma, ToNAillectomy Adenoidectomy, Mastectomy, Cholecystectomy, Right knee replacement, Heartfeuture, PE, AF	Adcal-D3, Apixaban, Betahistine, Pantoprazole, Bisoprolol, Bumetanide, Cocodamol, Spironolactone, Dapagliflozin, Fostair ventolin inhaler, Levothyroxine, Sumatriptan.	Bilateral Breast lumps	Right Breast Mammogram suspicious malignancy on the upper ale quadran. Another small mass in close				04/10/2023: (A)Right Breast core Biopsy: Invasive ductal carcinoma of breast, probable grade II. ER positive (all red score 8), PR moderate positive (all red score 6), HAR 2 negative score 1+. Invasive ductal carcinoma breast NAT 9(B5b). (B) Right axilla - ER positive-8, PR positive-7, HER2 negative-0. Node positive LBS.	Grade II invasive duct carcinoma of breast NAT in right mastectomy with close posterior margin two lumph nodes positive in axillary clearance.	Grade II Tomor staged pT2, pNIa	9/11/2023: Right mastectomy and axillary node clearence		Ex	20	20 years	Retired Nurse	No	No	Mothers Sisters x2- Breast cancer, Cousin - Breast cancer, Patient sister - Breast cancer
231YGC	BC	82	1.52	65.3	28.264	Breast Cancer	Hiatus hernia, Arthritis, Carpal tunnel	Omeprazole, Adcal	Breast lump										Ex (22years stopped)	NA	40 years	Retired-Financial advisor	No	Basal cell carcinoma	Aunties-father and mother side -Breast camcer
232YGC	BC	71	1.6	NA	0.000	Breast Cancer	HyperteNAion, Age related macular digeneration	Amlodipine, eye injection monthly	Breast Breast lump	Grade 1 invasive tubular carcinoma lefth brest			3 SpecimeNA examined, sentinel node left axilla, 2 nodes next to sentinel node, Left mastectomy.	NA	Grade 1 invasive tubular carcinoma, SN+ NONAN: 0/3, TNM8: pT1b No	G1(T1 P1 M1), receptors: ER+ , PR+, HER 2-	23/Nov/2023: Left Mastectomy		Ex (15 years ago)	5-10 a day	30 years	Retired Secretary	Biopsy Repeated 2007	No	Father side: Cousin - Breast Cancer, Father: Cancer
246YGC	BC	67	1.59	67	26.502	Breast Cancer	Anxiety, Arthritis, Hip replacement	Diazepam	Lump										Ex	NA	NA	Retired-office worker	NIL	NIL	NIL
264YGC	BC	76	1.63	NA	#VALUE!	Breast Cancer	Nerve damage in legs, Type 2 diabetes mellitus (T2DM), Hypertention	Vitamin B, Thiamine, Ramipril	Lump, discomfort										Ex	20/day	20 years	Retired-theatre nurse	NIL	NIL	Sister-Breast cancer
001YWM	BC	52	1.50	64.4	28.622	Breast Cancer	Depression, Cat allergy	Evorel patches, Sertraline	Breast Breast lump	Mammogram			Malignant	Invasive mucious carcinoma, Negative sentinel lymph nodes	ER+, PR+, HER2-	Pt2, pN0	Sentinel node biopsy R. node local excision		Never	NA	NA	Teaching asisstant/Health practitioner	NIL	NIL	Sister-Breast cancer
003YWM	BC	60	1.6	NA	0.000	Breast Cancer	Overdose-paracetamol, Obesity, Depressive disorder, Osteopenia, Alcoholic hepatitis, Gastric ulcer	Thiamine, Calcichew, Sondate, Quetiapine, Spironolactone, Acanprosate, Fluoxetine, Atorvastatin, Folic acid	Breast Breast lump	Wide local excision right breast			Grade 3 Invasive ductal carcinoma	NIL	ER+, PR+, HER2-	Pt1c, Nx, Mx	Wide local excision		Never	NA	NA	Retired	NIL	NIL	Mother-Breast cancer
006YWM	BC	67	NA	NA	0.000	Breast Cancer	NIL	HRT 2011, Citalopram, Omeprazole, Saxenda, Cyanocobalamin, Naproxen, Rosuvastatin	Breast pain, Nipple discharge, Inverted nipple	NA			NA	Grade 3, Invasive ductal carcinoma	ER+, PR+, HER2-	NA	May seed wide local excision and sentinel lymph node biopsy		Never	NA	N	Retired sales rep	NIL	NIL	Father-Stomach cancer
007YWM	BC	65	1.55	80	33.299	Breast Cancer	NIL	NIL	Breast Breast lump	NA			NA	Grade 2 Invasive mucinous carcinoma	ER+, PR+, HER2-	T3 p2 M1	Grade 2 Invasive mucinous carcinoma		Current	1 pack/day	50	Retired support worker	NIL	Hysterectomy (1996)	Mother/Grandmother-Breast/cervical cancer
005BGH	BC	82	1.65	82.6	30.340	Breast cancer	Osteoporosis, Cataract, Fibroadenoma of breast, Basal cell carcinoma 2018	Dulcolax	Painful breast Breast lump in left breast for past few weeks	Type A Grade 2 invasive ductal carcinoma - left breast. B5b - ER positive. Allred score 8 (5+3)			PR positive Allred score 8 (5+3)	B. Left axilla - metastatic deposits ER 818, PR 818. Her 2 awarded	Node positive left breast cancer. No evidence of metastasis	IIB - T2, NI, M0 or T3, N0, M0	Planned date of surgery 06.11.2023. Plan: left mastectomy, axillary node clearance		Never	NA	NA	Retired	Fibroadenoma	Basal cell carcinoma 2018	Aunt - Breast Cancer
008BGH	BC	68	1.5	76.2	33.867	Breast cancer	Follicular lymphoma treated with chemo 2015	Indapamide, Omeprazole, Ramipril, Chlorphenamine, Lercanidipine	Breast lump in left breast for the last two months - some discharge from the Breast lump which has now subsided	Grade 2 invasive ductal carcinoma			NA	Grade 2 invasive ductal carcinoma	Malignant neoplasm of upper outer quadrant of female breast, infiltrating duct carcinoma, G2 moderately differentiated	T1c N0 M0, oestrogen receptor reported as strongly positive 8/8			Never	NA	NA	Retired Macmillan	No - null cyst	Renal cancer, Lymphoma	Mother - unknown
009BGH	BC	69	1.6	63	24.609	Breast cancer	None	NA	Breast lump in left breast	Grade 1 invasive carcinoma of no special type. Oestrogen receptor positive and HER2 negative			NA	G1 well differentiated, ER Allred score 8 PR Positive PR Allred score 8	Lesion size 27mm	IIA - T0 / T1, N1, M0 or T2, N0, M0	23.10.2023 for left breast wide local excision and sentinel node biopsy		Never	NA	NA	Retired [ineligible]	NIL	NIL	Aunt - Rectal Cancer
016BGH	BC	69	1.61	89	34.335	Breast cancer	Arthritis, THR	Vagirux 10mcg	Breast lump	Right breast carcinoma with involved metastatic lymph nodes			NA	G2 invasive ductal carcinoma with metastatic deposits	Axillary lymph node positive R sided breast Ca. ER negative PR negative Her-2 positive	G2, B5b ER 0/8 PR 0/8 Her-2 positive			Never	NA	NA	Retired	NIL	NIL	NIL
018BGH	BC	48	1.65	114.3	41.983	Breast cancer	Fibromyalgia	Sandrena 1mg gel sachets OD, Aspirin 75mg OD, Duloxetine 60mg BD, Buscopan 10mg BD, Omeprazole 20mgx2 OD, GTN spray 400mcg, Pregabalin TDS	Breast lump	Right breast Ca with involved node			NA	G2 invasive ductal carcinoma + metastatic lymph node	G2 Invasive ductal Ca + metastatic lymph node carcinoma	ER 8/8, PR 4/8, Her2-awaited, E-cadherin + [?] b5b. Malignant	Mastectomy and axillary node clearance on 6-11-2023		Current	10 to 15	Age 16	Unemployed	NIL	NIL	NIL
021BGH	BC	58	1.68	50	17.715	Breast cancer	NA	NA	Fungating Breast lump that is leaking for last 5 years	Grade I invasive ductal carcinoma (both breasts)			Her-2 negative, ER- positive, PR- negative	Grade I invasive Ductal Carcinoma	Inoperable multifocal bilateral grade I invasive ductal carcinoma at the breasts (both). B5b.	NA	Inoperable		Never	NA	NA	Not working	NIL	NIL	Grandparents - stomach x2
024BGH	BC	68	1.65	73	26.814	Breast Cancer	NA	TS 24/10/2023, Salbutamol DuoResp Spiromax	Breast lump and dimple in upper outer quadrant left breast	Malignant neoplasm of upper-outer quadrant of female breast			NA	NA	Left breast WLE - 20mm grade I IDC and intermediate grade DCIS, clear resection margiNA. ER 8 PR 8 HER-2 negative	T1 NX MX Stage I	21/8/23 wide local excision of the left breast		Ex	20	20	Care home manager	NIL	NIL	Sister - Breast Ca
025BGH	BC	76	1.62	56.6	21.567	Breast cancer	NA	NA	Breast lump	ER positive allred 8/8, PR positive allred 6/8, HER2 negative			NA	Infiltrating carcinoma with ductal and lobular feature. Grade 1	Malignant neoplasm of breast upper inner quadrant	T1c N0 M0 Stage 1A	Wide local excision		Current	10	27	Retired	NIL	NIL	NIL
026BGH	BC	83	1.62	56.6	21.567	Breast cancer	NIL	NA	Breast lump	ER positive allred 8/8, PR positive allred 6/8, HER2 negative			NA	Infiltrating carcinoma with ductal and lobular feature. Grade 1	Malignant neoplasm of breast upper inner quadrant	T1c N0 M0 Stage 1A	Wide local excision		Current	10	27	Retired	NIL	NIL	NIL
027BGH	BC	66	1.6	82.5	32.227	Breast cancer	HyperteNAion, Herpes zoster	Prednisolone, Methenamine hippurate, Adcal, Laxido, Senna 7.5mg	Breast lump	Ductal cell carcinoma Grade 1 NAT			NA	23X14cm, ER positive allred 8/8, PR positive allred 8/8, HER2=1+ (negative), B5b, malignant	Ductal cell carcinoma Grade 1 NAT	1A	Patient declined surgery on 7/12/2023. To start endocrine therapy-hetrocote 2.5 daily		Never	NA	NA	Retired	NIL	NIL	NIL
028BGH	BC	48	1.62	94	35.818	Breast cancer	Asthma, Hypothyroidism	Levothyroxine 100mg, Tiotropium bromide 2.5mcg, Montelukast 10mg tablets	Left breast Breast lump. Found 1 week ago.	Invasive lobular carcinoma. Left breast lump in the upper outer quadrant. ER positive allred 8/8, PR positive allred 8/8, HER2 negative			NA	SectioNA show core of breast tissue infiltrated by provisional Grade1 invasive lobular carcinoma present in one of four cores with a maximum contiguous tumour line length of 4mm.	There is microcalcification. No obvious DCIS LCIS, perineural space invasion lymphovascular space invasion calcification or necrosis.	B5b, malignant Grade 2 invasive lobular carcinoma	Left mastectomy + sentinel biopsy + right risk reducing mastectomy		Never	NA	NA	Retired (InteNAive care nurse)	None. Last mammogram 2 years ago. Calcified breast tissue found.	NIL	2 sisters - breast cancer. 1 sister diagnosed age 66, died last year.1 sister diagnosed age 69.
185YGC	BC	77	1.55	57	23.725	28mm Breast Lesion	Type 2 DM, Subarachnoid Hemorrhage, Stroke, Anxiety.	Enalapril, Pregabalin, Zapain, Temazepam, Amlodipine, Atorvastatin, Metformin, Sitagliptin, Bisoprolol.	28mm Breast Lesion	Ultrasound and Mammogram: Malignant Mass, Invasive skin and underlying muscle.			NA	Core Biopsy x2 Features of an invasive ductal carcinoma NAT, Provisionla grade II, ER/PR-Positive/ HER 2 negative.	Suspected Breast Cancer	Grade II	NA		Current	10	NK	Retired	NIL	NIL	NIL
029BGH	BC	64	1.65	68	24.977	Breast cancer	Pleurisy	NIL	Puckering of breast	Puckering of breast. Dimple 1cm above areola.			NA	Grade 2 invasive carcinoma NAT. ER positive allred 8/8, PR negative allred 0/8, HER2 negative	Invasive carcinoma	2/2/2024 T2 N0 M0 Stage 2A	Left wide local excision + sentinel lymph node biopsy		Never	NA	NA	Civil servant	NIL	NIL	Mother-Pancreatic cancer
052YGC	BBD	44	1.6	66	25.781	Breast benign disease	Asthma	NA	Hard area left breast, Peri-menopausal				NA	NA	Normal mammogram and targeted ultrasound shwoed fibroglandular tissue with a small cyst.	NA	NA	Ex (2013)	NA	NA	NA	Nil	NA	Mother-Breast cancer in 50's and now has secondary breast cancer.
059YGC	BBD	45	1.7	63.5	21.972	Breast benign disease	Asthma	Inhalers	Breast Breast lump	Not stated			NA	NA	Mammogram and U/S reported breast cysts. Discharged.	NA	NA	Never	NA	NA	Manager	No	No	No
051YGC	BBD	46	1.65	75.3	27.658	Breast benign disease	Asthma, COPD, Degenerative discs-back, Arthritis	Venlafaxine	Soreness left breast, Discomfort				NA	NA	Normal examination, benign, mammogram and ultrasound	NA	NA	Ex (Vape)	40	20+	Carer	Calcification (2020)	Nil	Maternal cousin-Breast cancer
071YGC	BBD	49	1.56	67.1	27.572	Breast benign disease	Not specified	Citalopram	Pain and discharge left breast	Not stated			NA	NA	Left breast ultrasound. No solid cyotic masses. Diagnosis partial ductectasia discharged.	NA	NA	Current	15/day	20 years	Children services	No	No	No
030YGC	BBD	52	1.67	95	34.064	Breast benign disease	Pelvic inflammatory disease	NA	Breast Breast lump				Abcess (C2)	Resolving abcess	Benign neoplasm of female right breast	NA	Biopsy - Right breast mass core	Current	10-20/day	30 years	Not known	No	No	Mother-Breast cancer
039YGC	BBD	54	1.6	55	21.484	Breast benign disease	Varicose veiNA - legs, Basal cell carcinoma, Breast implants	Vagifem, Evorel, Sumatriptan	Left breast pain and Breast lumpy appearnace, Mastodynia				NA	NA	Mammogram 29/11/2022 - Fibrocystic changes only	Discharged back to GP	NA	Never	NA	NA	Not stated	Nil (Breast implants 20 years ago)	Nil (Basal cell carcinoma)	Mother - Breast cancer
062YGC	BBD	54	1.68	67	23.739	Breast benign disease	Appendectomy	Not specified	Breast tenderness	Not stated			NA	NA	U/S scan benign fibrocystic changes. Discharged.	NA	NA	Never	NA	NA	Administration	Bilateral breast cysts	No	Father-bowel cancer
017YGC	BBD	59	1.62	60	22.862	Breast benign disease	Liver cyst, Osteoathritis	Flucloxacillin (22/9/22-29/9/22), Amitriptyline (6/9/22 - 48days), Kliofem (HRT)	Mastitis (22/9/22), Left nipple changes, Left nipple inverted				NA	NA	Ultrasound - demoNAtrated cysts but no suspicious features		NA	Never	NA	NA	School worker	Lumpectomy 30 years ago - left breast - fibroadenoma	NIL	Maternal aunts and cousin - breast cancer, Mother - died (primary unknown)
075YGC	BBD	65	1.67	95.2	34.135	Breast benign disease	Endometriosis, Depression	Fluoxetine, StatiNA,	Pain	Mammogram and UIS right breast reported as benign P2/M2/U2			NA	NA	Reassured and discharged.	NA	NA	Never	NIL	NIL	RND	No	No	Grandmother-Liver cancer
002YGC	BBD	73	1.63	NA	0.000	Breast benign disease	Depression, Knee osteoathritis, Osteoarthritis, Basal cell carcinoma, Exophana, Diverticulosis, Pure hypercholesterol	Sertraline	Breast Breast lump, Intentional weight loss				NA	Biopsy- confirmed of fat necrosis with no unusual features			NA	Ex (50 years ago)	NA	NA	Retired	No	Basal cell carcinoma (2012)	Brother - multiple myeloma, Paternal aunt (Father's sister) - Breast
063YGC	BBD	73	1.65	74	27.181	Breast benign disease	PE, Hyperlipidemia	Alendronic acid, Apixaban, Omeprazole, Atorvastatin	Right breast pain	Not stated			NA	NA	Ultrasound confirmed a benign lipoma. Patient discharged.	NA	NA	Ex (45 years ago)	20 per week	NA	Retired	Cysts 10 years ago	No	Brother-Breast cancer
080YGC	BBD	76	1.6	67	26.172	Breast benign disease	Lumpectomy 1992, Appendicetomy, Chron's disease	Octasa, HRT	Breast Breast lump	Mammography + U/S = reactive lymph node left axilla and some ductasia behind left nipple			NA	NA	Reactive kymph node and ductasia. Reassured and discharged	NA	NA	Current	5-6/day	60 (since 16 years old)	Estate agent	Yes. 30 years ago.	Lumpectomy. 30 Yyears ago.	Aunty + Cousin-Breast cancer
008YGC	BBD	82	1.6	75	29.297	Breast benign disease	Heart issues, Atrial fibrillation, Hyperlipidaemia, Asthma, Impaired left ventriular functioNA, Osteoarthritis, COPD, CCF, Essential hyperteNAion	Lercanidipine, Atorvastatin, Digoxin, Flucloxacillin (2/8/22-9/8/22), Apixaban, Rabeprazole, Candesartan	Breast Breast lump				NA	NA	Sebaceous cyst right breast - injected but settled down		NA	Never	NA	NA	Retired	Possible abscess right breast	Basal cell carcinoma	NIL
038YGC	BBD	65	Not stated	Not stated	0.000	Benign Breast Disease	Breast disorder, Osteoathritis, Irritable bowel syndrome, Asthma P2 MI U2, Duct ectasia	Fuclonazole (27/10/2022), Meloxicam	Bilateral nipple inversion with exudate within nipple for 1 10 years				NA	Mammogram and ultrasound today revealed duct ectasia only.	Referred to oncoplastic clinic for review bilateral nipple inversion.	Discharged from Rapid acess clinic.	NA	Ex (2019)	NA	NA	Support worker - People with learning difficulties	Not stated	Not stated	Maternal aunt - Breast cancer 40's
233YGC	BBD	47	1.58	63	25.236	BBD U1/M1	Trigeminal Neuralgia	NA	Breast lump left brest and pain	Mammogram and ultrasound (20-11-2023),Position- Left breast 4/5 mammogram reported benign U1. M1.			NA	NA	Benign U1/M1	NA	NA	Ex	15	15	Unknown	No	No	Father - Reticulum Cancer
259YGC	BBD	35	1.64	77	28.629	BBD	Kidney stent, cervical neoplasm cells laser removal, lithotripsy kidney calculus	Carelle	Lump	Benign neoplasm of female breast		Benign fibroepithelial lesion	Fibroadenoma right breast			Excision lesion right breast		Ex	5/day	5 years	Recruitment	NIL	Cervical neoplasm	NIL
004YGC	BBD	67	1.57	54	21.908	Breast benign disease	Breast cancer left (2014), Hypercholesterolaemia, Diverticulosis, Flexural psoriasis, Osteopenia, Arthritis, Sero-negative arthritis, Sero-positive errosive Rheumatoid arthritis, Rheumatoid arthritis	Aramys nasal spray, Atorvastatin, Adcal D3, Methotraxate, Metoject Pen, Omeprazole, Tamoxifen (2014), Folic acid, nitrofurantoin 100mg	Breast changes (left), Small breast Breast lump, Fat necrosis left breast	Symptom control			NA	Core biopsies and FNA's 20/9/22 showed fat necrosis and inflammation.	Rheumatoid nodule shown on punch biopsy 27/9/22.	20/9/2022 Ultrasound and mammogram = indeterminate lesioNA	NA	Ex (1991)	NA	NA	Retired	Breast cancer (left) mastitis (2012)	Breast cancer (2014) - treated Surgery, R x T + Tamoxifen	NIL
009YGC	BBD	57	1.63	61	22.959	Breast benign disease	Mastodynia	NIL	Fullness right axilla, Pain and itching right axilla				NA	NA	NA	NA	NA	Ex	NIL	20+	Barrister	Left breast sclerosing, adenosis of apocrine metap	NIL	Paternal grandmother - Breast cancer, Paternal aunt
011YGC	BBD	45	1.55	88.9	37.003	Breast benign disease	ToNAelectomy, Adenodeclomy	Amoxicellin	Breast lumps right breast				NA	NA	NA	NA		Current	15	25	Hairdresser	NIL	NIL	Mother - breast cancer
018YGC	BBD	33	1.62	74.8	28.502	Breast benign disease	NIL to note	Depo-Provera, Dihydrocodeine	2x breast Breast lumps				NA	Core biopsy taken - confirmed the presence of a fibro adenoma (benign) - for removal in 6-12 months			NA	Never	NA	NA	Housewife/Care assistant	NIL	NIL	NIL
035YGC	BBD	39	1.6	50.8	28.502	Breast benign disease	Asthma, Anxiety	Cerelle	Breast Breast lump	NA			NA	NA	NA	NA	NA	Never	NA	NA	Teacher	NIL	NIL	Mother-Breast cancer, Aunty-Breast cancer
036YGC	BBD	57	1.6	80	31.250	Breast benign disease	COPD, Reflux, Hypothyroidism, Anxiety/Depression	Anoro Ellipta, Elleste/Zumenon, Ipratropium, Levothyroxine, Pantoprazole, Quinine	Breast Breast lump	Benign neoplasm of female breast			NA	NA	NO/ Benign neoplasm of female breast	NA	NA	Ex (stopped 12 weeks ago)	10-20/ day	43 (since age 14)	Factory worker	NIL	NIL	NIL
040YGC	BBD	46	1.7	55	19.031	Breast benign disease	Axial spondyloarthritis, Breast lump	Nil to note	Right sided breast pain and Breast lumps				NA	Core biopsy - taken - showed benign (non-cancerous) mammary hamartoma	Mammogram - showed benign changes only	Ultrasound - confirmed presence of cysts with possible fibroadenoma	Patient reassured and discharged.	Never	NA	NA	Clinical Research Associate	Cysts (benign) - Previous aspiratioNA	Nil	Maternal grandmother - Liver metastasis
041YGC	BBD	62	1.73	98	32.744	Breast benign disease	Glaucoma	Eye drops	Breast Breast lump				NA	NA	Confirmed benign neoplasm female breast.	NA	NA	Never	NA	NA	Domestic supervisor	Breast cyst in past	No	No
046YGC	BBD	36	1.7	64	22.145	Breast benign disease	Polycystic ovarian disease	Cerelle, Omeprazole	Breast Breast lump	NA			NA	NA	NA	NA	NA	Never	NA	NA	Not known	None	No	Father-Prostate cancer
047YGC	BBD	36	1.7	57.2	19.792	Benign. KIV	Herat murmur (Childhood), Astma (Childhood), Anxiety	Sertaline	Left breast- side Breast lump	Fibroadenoma excision			N/A	N/A	Benign Fibroadenoma	N/A	N/A	Never	NA	NA	Not known	None	Fibroadenoma excision (2008)	Grandmother- Breast Cancer
056YGC	BBD	NA	1.66	75.2	27.290	Breast benign disease	Asthma, Fibromyalgia, Reflux, Raynaud's syndrome, Vitamin D deficiency	Fuclonazole (9/8/2022), Topiramate, Fostair, Ventolin, Alverine, Adcal-D3, Omaprazole, Laxido	Breast lump in right breast, Fibroadenoma				NA	Biopsies taken on 16/01/2023 in clinic - Fibroadenomas	NA	NA	TC1 16/02/2023 - Magseed excision prior to surgery of removal of 2 lumps. Patient reassured and discharged.	Never	NA	NA	Finance manager	Nil	Nil	Nil
060YGC	BBD	NA	1.63	70	26.346	Breast benign disease	HyperteNAion,	HRT, Ramipril, Buscopan	Not stated	Not stated			NA	NA	Mammogram report benign (M2). No suspicious features. Discharged.	NA	NA	Ex (Stopped 5 years ago)	12-15/day	20-30 years	Manager	No	No	No
061YGC	BBD	47	1.55	66.7	27.763	Breast benign disease	Not specified	Not specified	Cysts	Not stated			NA	NA	Mammogram and U/S confirm multiple varying size cysts confirmed fibroadenoma.	NA	NA	Ex	10-20/day	7 years	Social service	No	No	No
066YGC	BBD	41	1.62	76	28.959	Not specified	Squamous cell carcinoma lip, anxiety	Not stated	Breast Breast lump	Not stated			NA	NA	U/S guided aspirate + mammogram confirmed benign cycts.	NA		Ex	NA	NA	Business manager	Left breast cyst aspirated 2020	SCC lip	No
068YGC	BBD	51	1.57	75.7	30.711	Breast benign disease	Appendicectomy	Not specified	Breast lump left breast	Biopsy taken 7/2/2023			Culture negative	NA	Benign cyst	NA	NA	Current	10-15 days	36 years	Ward manager	No	No	Mother's cousin-Breast cancer, Paternal grandmother-Ovarian cancer
069YGC	BBD	23	1.7	Not stated	0.000	Breast benign disease	Lumpsx2 female left breast, Function neuro disorder	Gabapentin	Breast lump right breast	Not stated			NA	NA	Benign breast tissue	NA	NA	Never	NA	NA	Self-employed	No	No	Mother-Breast cancer aged 38 years
072YGC	BBD	31	1.55	95	39.542	Breast benign disease	Appendicectomy, Nonepileptic attack disorder	vit B12	Breast feeding and fatty Breast lump	Not stated			NA	NA	Ultrasound fatty lump possible lipoma. Diagnosis lipoma. Discharged.	NA	NA	Never	NA	NA	Dog walker	No	No	Grandmother-Breast cancer, Great grandmother-Breast cancer, Grandfather-Non-hodgkin lymphoma
073YGC	BBD	52	1.57	113	45.844	Symptom Control	Abdominal cyst removed, vertigo, high blood pressure, left breast lump, investigation for thyroid lump	Anti-hyperteNAion drugs	Left breast pain	Not stated			NA	NA	Ultrasound-suggestive of subcutaneous lipoma. Outcome confirmed lipoma on the chest. Discharged.	NA	NA	Never	NA	NA	Passenger assistance	No	No	No
079YGC	BBD	30	1.73	76.2	25.460	Breast benign disease Fibroadenoma	Ceasarian	NIL	Breast Breast lump	Core biopsy-benign fibroadenoma			NA	NA	NA	NA	Awaiting excision	Current	6/day	Not specified	Wife	No	No	Father
004BGH	BBD	38	1.63	104.8	39.444	Benign Breast Disease	Stroke age 23	Warfarin lifelong	Breast lump noted 1.5 weeks ago	Biopsy: Right breast upper outer quadrant 30mmx7mm well defined solid lesion. Microscopy: fatty tissue with no breast duct or lobules. The features suggestive of lipoma. No evidence of atypia or malignancy,			NA	NA	NA	NA	NA	Never	NA	NA	Charity - in management	NIL	NIL	Yes - Mum, Maternal Cousin, Grandmother - Uterine Cancer
026YGC	SC	NA	1.57	54	21.908	Symptom control	Fibromyalgia, Reflux, Anxiety/PTSD, Dry eyes	Venlafaxine, Omeprazole, Naproxine, Eye gel steroid, Nasal spray	Pain in breast				NA	NA	NA	NA	NA	Ex (stopped 31 years ago)	Less than 10 cigarettes/ day	Not stated	Not employed	NIL	NIL	Grandmother-Lung cancer
032YGC	SC	25	1.57	50	20.285	Symptom Control	Eczema, Cold sore, Skin mole, Impetigo	NA	Breast Breast lump, Painful				NA	NA	NA	NA	NA	Current	10/day	3 years	Waitress	NIL	No	Aunt-Breast cancer
025YGC	SC	50	1.62	79.4	30.255	Symptom Control	Addison's disease, Anxiety with depression, Migraine, Fibroadenoma of breast	Sertraline, Hydrocortisone	Lump, breast tenderness				NA	NA	NA	NA	NA	Never	NA	NA	Hairdresser/carer	NIL	NIL	Grandmother - breast cancer, Brother-leukemia
034YGC	SC	39	1.53	72	30.757	Symptom Control	Asthma	Ventolin PRN	Lump				NA	NA	NA	NA	NA	Never	NA	NA	Swimming teacher	NIL	No	No
023YGC	SC	43	1.62	104.8	39.933	Symptom Control	HyperteNAion	Losartan, Pregabalin	NA				NA	NA	NA	NA	NA	Ex (until 2003)	Less than 10/day	NA	Admin staff	NIL	NIL	Grandmother - Ovarian cancer
021YGC	SC	52	1.67	54	19.362	Symptom Control	Crohn disease, Asthma, Shoulder fracture	Nexplanon	Breast Breast lump				NA	NA	NA	NA	NA	Ex (35 years ago)	5 to 10	17	None	NIL	NIL	Mother - cancer
048YGC	SC	50	1.7	90	31.142	Symptom control	Anxiety & Depression, Hypothyroidism, IBS, von willebrand disease	Liothyronine, Fluoxetine, Levothyroxine, Vit B compound	Breast Breast lump				NA	NA	NA	NA	NA	Never	NA	NA	Not known	NIL	No	No
078YGC	SC	56	1.52	78.5	33.977	symptom Control	Arthritis	Leflunomide, Naproxen, LaNAoprazole, Paracetamol	Breast pain	Normal mammogram + clinical examination			NA	NA	Reassured and discharged.	NA		Ex	NA	25 years ago	Mobile dog groomer	NIL	NIL	Sister-Breast cancer, Mother-Ovarian cancer, Father-Bowel cancer, Gran-Bowel cancer
077YGC	SC	47	1.61	77	29.706	Symptom Control	Rheumatoid athritis	Not specified	Axillary Breast lump	Mammogram showed fatty tissue. Patient discharged.			NA	NA	NA	NA	NA	Never	NA	NA	Driver	No	No	Mother-cervix cancer, Father-lung cancer
058YGC	SC	54	1.57	89.3	36.229	Symptom control	Trigeminal neuralgia, Exercise induced asthma	Pregabalin, Co-codamol, Setraline, Salbutamol	Thickening right breast				NA	NA	Normal mammogram and examination. Reassured and discharged.	NA	NA	Never	NA	NA	Doctor's receptionist	No	No	Mother-cancer-uknown, Uncle-mouth cancer
065YGC	SC	66	1.65	72	26.446	Symptom control	Hyperlipidaemia, Depressive episode, Osteoarthritis	Clopidogrel, Atorvastatin	Breast Breast lump	Not stated			NA	NA	Mammogram No abnormalities	NA	NA	Ex (stopped 6 years ago)	20/day	40 years	Retired	Nipple bleed-burst polyp (26 years ago)	No	Yes. Not breast cancer related
001YGC	SC	32	1.70	95	32.872	Symptom Control	Arthritis, Bicuspid aortic valve, Behcet's syndrome, Aortic sterosis, Episcleritis, Supra-valvular aortc stress	Colchicine 500mg, Naproxen, Betamethasone, Implant in-situ	Unilateral mastalgia				NA	NA		Ultrasound- confirmed glandular tissue only	NA	Never	NA	NA	Hairdresser	NIL	NIL	NIL of note
006YGC	SC	54	1.63	58	21.830	Symptom Control	Osteoid osteoma	NIL	Right breast Breast lump 4/7, Discoloration				NA	NA	Discharged back to GP	NA	NA	Never	NA	NA	None	NIL	NIL	NIL
007YGC	SC	23	1.55	53	22.060	Symptom Control	NIL to note	Co-amoxiclav (22/7/22-20/8/22), Ferrous fumarate	Persistent painful tender Breast lump right breast, Mastitis				NA	NA	Fibroglandular tissue right breast	NA	NA	Ex	NA	NA	None	NIL	NIL	Maternal Grandmother - breast cancer, Paternal Aunt - breast cancer
012YGC	SC	32	1.65	69.9	25.675	Symptom Control	Colposcopy x3	NA	Breast lumps to bilateral auxila, Pain right breast				NA	NA	NA	NA	NA	Never	NA	NA	Student nurse	NIL	NIL	Sister - breast cancer
016YGC	SC	NA	NA	NA	0	Symptom Control	CrohNA disease	NIL, Hydroxocobalamin injection (23/9/22-21/10/22)	Left sided nipple discharge, Itchiness left nipple				NA	NA	NA	NA	NA	Ex	10	20	Student	NIL	NIL	Family history of breast cancer
019YGC	SC	72	1.60	66	25.781	Symptom control	Osteoarthritis	Omeprazole, Mebeverine, Paracetamol, Adcal-D3, Codeine	Left breast pain and swelling				NA	NA		NA	NA	Never	NA	NA	Retired	NIL	NIL	NIL
020YGC	SC	30	1.71	95.3	32.591	Symptom Control	Migraine, Biliary colic, Fibromyalgia, Depression episode, Irritable bowel syndrome (IBS)	Omeprazole, Naproxen, Topiramate, Sertaline, Pramipexole, Ranitidine	Breast Breast lump				NA	NA	NA	NA	NA	Never	NA	NA	Mom at home/carer	NIL	NIL	Grandmother - Lung cancer, Auntie-cervical cancer
022YGC	SC	39	1.67	60	21.514	Symptom Control	Depression episode, Anxiety	NA	Breast Breast lump				NA	NA	NA	NA	NA	Never	NA	NA	Sports coach	NIL	NIL	NIL
024YGC	SC	37	1.65	54	19.835	Symptom Control	Anaemia, Fibroadenoma of breast, Mastodynia, Currently pregnant	Rigevidon (stopped)	Pain in breast, Several Breast lumps in breast				NA	NA	NA	NA	NA	Never	NA	NA	Admin staff	NIL	NIL	Aunties (2) - Breast cancer
027YGC	SC	42	1.5	58.1	25.822	Symptom Control	Acne, CC x2	Duac gel	Breast Breast lump, Breast implants				NA	NA	NA	NA	NA	Ex (15 years ago)	Less than 10/day	NA	Social worker student	NIL	NIL	Father-Prostate cancer
028YGC	SC	71	1.68	81.6	28.912	Symptom Control	Essential hyperteNAion, Hyperlipidemia, Hypothyroidism	Lanzoprazole, Mebeverine, Levothyroxine sodium, Famotidine, Bisoprolol, Peptac liquid	Breast Breast lump, Pain in breast				NA	NA	n	NA	NA	Ex (41 years ago)	10-20/day	15 years	Retired	No	No	Father-Skin cancer
033YGC	SC	36	1.68	61.2	21.684	Symptom Control	Anxiety	Prozac, Bupropion	Breast Breast lump				NA	NA	NA	NA	NA	Ex (7 years ago)	0-20/day	10 years	Marketing manager	No	No	No
043YGC	SC	31	1.63	58	21.830	Contraceptive pill	ACL RecoNAtruction	Contraceptive pill	Breast Breast lump				NA	NA	NA	NA		Never	NA	NA	Teacher	NA	No	Dad-Prostate cancer
050YGC	SC	35	1.7	66.7	23.080	Symptom control	PalpitatioNA, Heavy periods	NIL	Left breast nipple inversion with frequent erythema and pari. Unchanged last 2 years.				NA	NA	Reassured and discharged. Normal ultrasound scan and examination.	NA	NA	Never	NA	NA	Nurse	No	Nil	No family history of breast cancer. Father-ToNAillectomy
053YGC	SC	68	1.64	60.8	22.606	Symptom control	Acute sinusitis, Lichen planus, Hypothyroidism, Episode of depression	Lanzoprazole, Fexofenadine, Levothyroxine	Swelling to Right axilla				NA	NA	NA	NA	NA	Never	NA	NA	Retired	No	No	No
054YGC	SC	72	1.63	82.5	31.051	Symptom control	Swollen legs, SOBOE, Polymyalgia rheumatica, Intertrigo, Asthma, CKD stage 3, Reflux, Polyarthritis, Essential hyperteNAion	Prednisolone�steroid, Gaviscon, Amitriptyline, Amlodipine, Citalopram, Lanzoprazole, Levothyroxine, Mebeverine, Mirabegron	Pain in breast, Breast Breast lump				NA	NA	Discharged	NA	NA	Never	NA	NA	Retired	No	No	Sister-Bowel cancer, Brother-Cancer
057YGC	SC	68	1.6	75.2	29.375	Symptom Control	Cardiomegaly, Suspected asthma	Trazodone, Amoxicillin (03/01/2023-09/01/2023)	Pain behind left breast 2/12				NA	NA	Normal mammogram and examination. Reassured and discharged.	NA	NA	Never	NA	NA	NA	Nil	Nil	Nil
081YGC	SC	29	1.63	63.5	23.900	Symptom Control	NIL	NIL	Breast Breast lump	UIS-Normal			NIL	NIL	Reassured and discharged	NA	NA	Current	20/day	Not specified	Not specified	No	No	Grandfather-Prostate cancer	Nil
092YGC	SC	27	1.52	82	35.492	Symptom control	Depression	Diclofenac	Breast Breast lump	UIS-No lump			NA	NA	NA	NA	Discharged	Current	2-3/day	NA		NIL	NIL	Mother's sisters x 2-Breast cancer, Mother-Cervix cancer
037YGC	HC	42	Not stated	Not stated	#VALUE!	Control group	Nil to note, severe dyskaryosis (2010)	Aciclovir (14/7/2022) for 43 days	NONE									Current	NA	NA	NA	NA	NA	NA	NA
002ABE	HC	55	1.55	52	21.644	Healthy control	NIL	NIL	NIL									Never	NA	NA	PhD student		NIL	NIL
004ABE	HC	53	1.63	85.7	32.256	Healthy control	Asthma	Symbicortt 200/6 inhaler	NIL									Never	NA	NA	Researcher		NIL	NIL
005ABE	HC	42	1.7	60	20.761	Healthy control	NIL	NIL	NIL									Never	NA	NA	Researcher		NIL	NIL
006ABE	HC	57	1.52	82.6	35.751	Healthy control	NIL	NIL	NIL									Never	NA	NA	Customer service advice		NIL	NIL
012ABE	HC	58	1.63	73	27.476	Healthy control	NIL	NIL	NIL									Never	NA	NA	Scientist		NIL	NIL
009ABE	HC	46	1.65	72	26.446	Healthy control	Rheumatoid athritis	Methotrexate, Sulfasalazine, Folic acid, Sandrena gel (HRT)	NIL									Never	NA	NA	Registry manager		NIL	Mother-Skin cancer, kidney cancer, Grandmother-Breast cancer
010ABE	HC	69	1.63	88.9	33.460	Healthy control	NIL	Ventolin (occasional use)	NIL									Never	NA	NA	Postgraduate researcher		NIL	NIL
014ABE	HC	54	1.63	60.3	22.696	Healthy control	Mild asthma	Salbutamol, Beclometasone (Qvar)	NIL									Never	NA	NA	Lecturer		NIL	Maternal grandfather-Prostate cancer, Maternal grandmother-Spine cancer, Paternal grandfather-Throat cancer
017ABE	HC	55	1.7	101	34.948	Healthy control	NIL	Ramipril	NIL									Never	NA	NA	Admin officer		NIL	Father-Bowel cancer
013YGC	HC	79	1.52	47.6	20.602	Healthy Control	Arthritis, Depression, Pancreas	Meloxicam, Cryon, Cod liver oil, Sertinitine	NA									Never	NA	NA	NA		NA	NA	NA	NA
001ABE	HC	35	1.65	57	20.937	Healthy control	NIL	NIL	NIL									Never	NA	NA	Researcher		NIL	Paternal aunt-Breast cancer; Paternal niece- Breast cancer
003ABE	HC	33	1.57	64	25.965	Healthy control	Anaemic	NIL	NIL									Never	NA	NA	Researcher/scientist		NIL	NIL
011ABE	HC	38	1.67	55	19.721	Healthy control	Mild anxiety	Propanolol	NIL									Never	NA	NA	Admin officer		NIL	Father- Skin and prostate cancer
015ABE	HC	34	1.62	64	24.387	Healthy control	NIL	NIL	NIL									Never	NA	NA	HR Officer		NIL	NIL
019ABE	HC	35	1.71	70	23.939	Healthy control	NIL	NIL	NIL									Ex	5 Cig	15	Librarian		NIL	Maternal grandmother-Throat cancer, Paternal grandfather-Pancreatic cancer
007BGH	HC	44	1.73	83	27.732	Healthy Control	NIL	NA	NA									Never	NA	NA	NA		NA	NA	NA	NA
090YGC	HC	76	1.63	55.8	21.002	Healthy Control	Traped nerve, IBS, Arthritis, Renal stone, Sciatica, Impaireal glucose tolarance, Dyslipidemia	Pantoprazole, Ezetimibe, Adcal- D3, Naproxen	NA									Never	NA	NA	NA		NA	NA	NA	NA
mean		55.15			28.02
sd		16.42099508			6.21
